# Supplementary material for: Endogenously Produced Jasmonates Affect Leaf Growth and Improve Osmotic Stress Tolerance in Emmer Wheat
Source: Biomolecules. 2023 Dec 12;13(12):1775. doi: 10.3390/biom13121775 (PMC10742046; doi:10.3390/biom13121775)
Supplement: Supplementary file 1 [file biomolecules-13-01775-s001.zip]

Archive with 1 entries (1 files):
- biomolecules-2689752-supplementary.pdf
